# Supplementary material for: Liver X Receptor α (LXRα) Regulates 5β‐Reductase (AKR1D1) Expression in Avian Embryos: Implications for Yolk Steroid Metabolism
Source: J Exp Zool A Ecol Integr Physiol. 2026 Feb 22;345(5):456–61. doi: 10.1002/jez.70078 (PMC13161351; doi:10.1002/jez.70078)
Supplement: Supplementary file 1 — LXR paper datafile.xlsx. [file JEZ-345-456-s001.xlsx]

## Sheet: Experiment 1
Egg	Treatment	AKR1D1 expression
3	T0901317	0.410673
7	T0901317	0.352787
11	T0901317	0.496673
27	T0901317	0.367653
31	T0901317	0.333224
39	T0901317	0.130509
43	T0901317	0.417946
55	T0901317	0.438668
59	T0901317	0.25014
1	Control	0.219991
9	Control	0.163515
13	Control	0.215206
17	Control	0.258063
21	Control	0.28457
25	Control	0.23183
33	Control	0.202468
37	Control	0.203056
41	Control	0.262137
45	Control	0.201101
49	Control	0.274471
53	Control	0.260654
57	Control	0.234836

## Sheet: Experiment 2
Egg	Treatment	AKR1D1 expression
17	22R	0.326745
20	22R	0.435069
23	22R	0.577945
38	22R	0.183415
44	22R	0.648998
47	22R	0.501815
50	22R	0.799631
53	22R	0.181705
56	22R	1.41701
59	22R	0.63201
1	Control	0.20426
7	Control	0.18769
13	Control	0.528299
16	Control	0.283879
22	Control	0.258181
25	Control	0.271442
28	Control	0.28221
31	Control	0.224581
34	Control	0.281799
40	Control	0.305184
43	Control	0.276675
49	Control	0.12521
55	Control	0.29103
58	Control	0.293141
3	T0901317	0.428973
6	T0901317	0.399469
9	T0901317	1.28689
12	T0901317	0.301876
15	T0901317	0.473489
18	T0901317	0.444562
24	T0901317	0.473372
27	T0901317	0.878279
30	T0901317	0.578398
36	T0901317	0.294298
39	T0901317	0.799329
42	T0901317	0.320268
48	T0901317	0.394162
51	T0901317	0.369393
54	T0901317	0.422832

## Sheet: Experiment 3
Egg	22R HC dose	AKR1D1 expression
1	0	0.214635
45	0	0.295855
9	0	0.336096
21	0	0.405372
17	0	0.582774
13	0	0.759638
5	0	0.795144
25	0	0.431856
41	0	0.518447
29	0	0.80411
42	10	0.376641
38	10	0.406043
46	10	0.230312
18	10	0.248569
30	10	0.541554
34	10	0.543146
10	10	0.495509
26	10	0.373335
22	10	0.99929
6	10	0.74836
2	10	0.581347
7	50	0.588801
15	50	0.764888
19	50	0.533381
35	50	0.868521
11	50	1.08836
47	50	0.500323
27	50	0.554404
43	50	0.867655
55	50	0.932768
23	50	0.550131
3	50	0.669122
24	100	0.84497
28	100	0.435415
12	100	0.682773
48	100	0.838344
52	100	0.485161
40	100	1.01528
20	100	1.27205
8	100	0.972523
